# Supplementary material for: Expanding the Spectrum of Selective IgM Deficiency: From Infections to Immune Dysregulation
Source: Int J Mol Sci. 2025 Sep 16;26(18):9003. doi: 10.3390/ijms26189003 (PMC12469593; doi:10.3390/ijms26189003)
Supplement: Supplementary file 1 [file ijms-26-09003-s001.zip]

Archive with 1 entries (1 files):
- ijms-3837346-supplementary.xlsx
