# Supplementary material for: Expanding the Spectrum of Selective IgM Deficiency: From Infections to Immune Dysregulation
Source: Int J Mol Sci. 2025 Sep 16;26(18):9003. doi: 10.3390/ijms26189003 (PMC12469593; doi:10.3390/ijms26189003)
Supplement: Supplementary file 1 [file ijms-26-09003-s001.zip › ijms-3837346-supplementary.xlsx]

## Sheet: Foglio1
			1-3 months	3-6 months		6-12 months					1-2 years										2-3 years							3-6 years																6-12 years
			Months of age
Patient ID	SIgM vs IgM deficiency	Longitudinal pattern	3	4	6	7	8	10	11	12	13	15	16	17	18	19	20	21	22	23	24	25	26	27	31	32	35	36	39	42	45	46	49	51	52	53	54	56	60	63	65	66	70	72	77	78	79	80	81
1	SIgM	progressive			43																		84											44				28			43			47		49
2	SIgM	chronic																							43					50							38					48				32
3	IgM	chronic
4	IgM	chronic
5	SIgM	intermittent											38		27			30								27
6	IgM	resolved
7	IgM	intermittent									33										27								57										60		29				31
8	SIgM	intermittent
9	SIgM	chronic
10	SIgM	chronic
11	SIgM	resolved
12	IgM	chronic				33													38													47
13	IgM	resolved
14	IgM	chronic				37	38													37
15	IgM	chronic
16	IgM	chronic												32
17	IgM	chronic												37				46
18	IgM	resolved												29														26
19	IgM	chronic	20	27						20															33
20	IgM	intermittent															41														54
21	SIgM	progressive																																															93
22	IgM	resolved
23	IgM	chronic
24	IgM	chronic
25	IgM	chronic																48				49					58
26	SIgM	intermittent
27	IgM	chronic												42	44			25
28	IgM	progressive
29	SIgM	progressive						48	39	28
30	IgM	intermittent
31	SIgM	intermittent																																181	353		44		42
32	SIgM	intermittent
33	SIgM	chronic
34	SIgM	chronic
35	IgM	chronic											44	29				41
36	IgM	intermittent					23						38								29							46					59					48
37	IgM	chronic								35		38
38	SIgM	progressive							39			37					36
39	IgM	chronic											50											47						26						30				33			26					28	23
[truncated: 92 more columns]

## Sheet: legend
Table S1
Dynamic trajectories of serum IgM concentrations over time
